# Supplementary material for: Water Insecurity in the Jordan Valley: Community Perspectives on Its Impacts on Maternal and Child Health
Source: Int J Environ Res Public Health. 2025 Jan 28;22(2):187. doi: 10.3390/ijerph22020187 (PMC11855651; doi:10.3390/ijerph22020187)
Supplement: Supplementary file 1 [file ijerph-22-00187-s001.zip]

Archive with 1 entries (1 files):
- ijerph-3375462-supplementary.pdf
